# Supplementary material for: Isomers Recognition in HPLC-MS/MS Analysis of Human Plasma Samples by Using an Ion Trap Supported by a Linear Equations-Based Algorithm
Source: Int J Mol Sci. 2023 Jul 6;24(13):11155. doi: 10.3390/ijms241311155 (PMC10342714; doi:10.3390/ijms241311155)
Supplement: Supplementary file 1 [file ijms-24-11155-s001.zip]

Archive with 1 entries (1 files):
- ijms-2393686-supplementary.pdf
